# Supplementary material for: HIV-Differentiated Metabolite N-Acetyl-L-Alanine Dysregulates Human Natural Killer Cell Responses to Mycobacterium tuberculosis Infection
Source: Int J Mol Sci. 2023 Apr 14;24(8):7267. doi: 10.3390/ijms24087267 (PMC10138430; doi:10.3390/ijms24087267)
Supplement: Supplementary file 1 [file ijms-24-07267-s001.zip]

Archive with 1 entries (1 files):
- ijms-2308894-supplementary.pdf
